# Supplementary material for: Morphology of the Female Reproductive System of the Soybean Thrips, Neohydatothrips variabilis (Beach, 1896) (Thysanoptera: Thripidae)
Source: Insects. 2022 Jun 23;13(7):566. doi: 10.3390/insects13070566 (PMC9317315; doi:10.3390/insects13070566)
Supplement: Supplementary file 1 [file insects-13-00566-s001.zip]

Archive with 3 entries (3 files):
- insects-1777683-supplementary.pdf
- Video S1.mpg
- Video S2.avi
